# Supplementary material for: Mass GGBFS Concrete Mixed with Recycled Aggregates as Alkali-Active Substances: Workability, Temperature History and Strength
Source: Materials (Basel). 2023 Aug 15;16(16):5632. doi: 10.3390/ma16165632 (PMC10456633; doi:10.3390/ma16165632)
Supplement: Supplementary file 1 [file materials-16-05632-s001.zip]

Archive with 1 entries (1 files):
- materials-2530739-supplementary.pdf
